# Supplementary material for: Management of severe haemolytic anaemia due to residual small mitral paravalvular leak post-percutaneous closure: a case report
Source: Eur Heart J Case Rep. 2020 Apr 30;4(3):1–6. doi: 10.1093/ehjcr/ytaa101 (PMC7543880; doi:10.1093/ehjcr/ytaa101)
Supplement: ytaa101_Supplementary_Data [file ytaa101_supplementary_data.zip]

Archive with 3 entries (2 files):
- ytaa101-suppl_data/
- ytaa101-suppl_data/EHJ-CR_Slide_Set.pptx
- ytaa101-suppl_data/videos_New Compressed (zipped) Folder.zip
